# Supplementary material for: Efferocytosis requires periphagosomal Ca2+-signaling and TRPM7-mediated electrical activity
Source: Nat Commun. 2022 Jun 9;13:3230. doi: 10.1038/s41467-022-30959-4 (PMC9184625; doi:10.1038/s41467-022-30959-4)
Supplement: Supplementary file 8 — Source Data [file 41467_2022_30959_MOESM8_ESM.xlsx]

## Sheet: Figure 1
Figure 1
Figure 1b							Figure 1f
MEDIA	Time	Mean (Cypher5E MFI)	Sample 1	Sample 2	Sample 3			Time (min)	CypHer5E (AU, % of max)	(GCaMP6, AU % of max)
	0	62.8	49.2	64	75.2			0	0.169253	0.140238
	30	892	951	866	859			0.116667	0.11096	0.0454859
	60	1649.67	1691	1585	1673			0.233333	0.108667	0.0312792
	90	2473.67	2223	2469	2729			0.35	0.106182	0.0469824
								0.466667	0.117187	0.0148296
BAPTA-AM		Mean (Cypher5E MFI)	Sample 1	Sample 2	Sample 3			0.583333	0.115382	0.0980853
	0	62.8						0.7	0.117267	0.155431
	30	106.267	132	98	88.8			0.816667	0.111093	0.111556
	60	129.3	147	96.9	144			0.933333	0.115493	0.0461088
	90	240.667	273	296	153			1.05	0.118444	0.0510992
								1.16667	0.119751	0.0545829
EGTA-AM		Mean (Cypher5E MFI)	Sample 1	Sample 2	Sample 3			1.28333	0.137227	0.0562115
	0	62.8						1.4	0.130027	0.0716651
	30	513.667	583	506	452			1.51667	0.151133	0.0841232
	60	1006	981	934	1103			1.63333	0.13548	0.233755
	90	1275.33	1218	1373	1235			1.75	0.135969	0.597941
		Mean (Cypher5E MFI)	Sample 1	Sample 2	Sample 3			1.86667	0.163111	0.428136
Baf A1		320	320	335	305			1.98333	0.160911	0.483006
Cyto D		228.333	243	204	238			2.1	0.155729	0.18511
								2.21667	0.166187	0.0822611
								2.33333	0.154747	0.100092
								2.45	0.196084	0.0958443
								2.56667	0.173284	0.0682912
								2.68333	0.176289	0.0855024
								2.8	0.160671	0.149083
								2.91667	0.213209	0.394305
								3.03333	0.211849	0.182021
								3.15	0.2682	0.299149
								3.26667	0.208658	0.0607005
								3.38333	0.241916	0.0778867
								3.5	0.258093	0.0828773
								3.61667	0.23332	0.165675
								3.73333	0.197013	0.567707
								3.85	0.23732	0.169027
								3.96667	0.21888	0.0938379
								4.08333	0.19744	0.059576
								4.2	0.187618	0.121896
								4.31667	0.193093	0.09372
								4.43333	0.162858	0.0898589
								4.55	0.173836	0.652067
								4.66667	0.150129	0.188866
								4.78333	0.188818	0.099828
								4.9	0.14492	0.083632
								5.01667	0.190978	0.116539
								5.13333	0.159591	0.276097
								5.25	0.117018	0.382595
								5.36667	0.290973	0.337154
								5.48333	0.267338	0.104193
								5.6	0.283138	0.0846256
								5.71667	0.294089	0.164198
								5.83333	0.2404	0.130288
								5.95	0.184818	0.205603
								6.06667	0.187573	0.740156
								6.18333	0.195773	0.122414
								6.3	0.23184	0.128016
								6.41667	0.241751	0.203191
								6.53333	0.248756	0.477028
								6.65	0.257396	0.112919
								6.76667	0.271542	0.140713
								6.88333	0.29932	0.145216
								7	0.261693	0.182139
								7.11667	0.288031	0.912228
								7.23333	0.273693	0.703773
								7.35	0.265489	0.878813
								7.46667	0.225311	0.417402
								7.58333	0.282062	0.156702
								7.7	0.2806	0.129036
								7.81667	0.297516	0.0923549
								7.93333	0.313302	0.281295
								8.05	0.297938	0.522046
								8.16667	0.356316	0.664302
								8.28333	0.324409	0.237133
								8.4	0.374533	0.124166
								8.51667	0.334089	0.106185
								8.63333	0.304	0.0816253
								8.75	0.305729	0.130484
								8.86667	0.301556	0.153498
								8.98333	0.256613	0.145983
								9.1	0.231347	0.172553
								9.21667	0.229733	0.13702
								9.33333	0.268044	0.274541
								9.45	0.26928	0.242061
								9.56667	0.257009	0.477804
								9.68333	0.275604	0.170534
								9.8	0.266942	0.15987
								9.91667	0.21444	0.185307
								10.0333	0.214556	0.231159
								10.15	0.172884	0.638973
								10.2667	0.135511	0.416798
								10.3833	0.259573	0.741397
								10.5	0.217289	0.594401
								10.6167	0.237507	0.196145
								10.7333	0.235702	0.160808
								10.85	0.220738	0.175509
								10.9667	0.258951	0.173613
								11.0833	0.258249	0.163167
								11.2	0.213302	0.189497
								11.3167	0.219391	0.255829
								11.4333	0.205022	0.583384
								11.55	0.265858	0.453755
								11.6667	0.275076	0.151138
								11.7833	0.218698	0.121003
								11.9	0.273062	0.187698
								12.0167	0.241498	0.112162
								12.1333	0.317218	0.162157
								12.25	0.311084	0.172619
								12.3667	0.3204	0.139906
								12.4833	0.384111	0.400665
								12.6	0.336422	0.269522
								12.7167	0.349298	0.241111
								12.8333	0.374658	0.160399
								12.95	0.345284	0.168917
								13.0667	0.307227	0.143562
								13.1833	0.36948	0.134627
								13.3	0.340827	0.214287
								13.4167	0.319747	0.502786
								13.5333	0.404853	0.229201
								13.65	0.305733	0.19741
								13.7667	0.301582	0.141227
								13.8833	0.243182	0.416425
								14	0.2768	0.928755
								14.1167	0.236649	0.241627
								14.2333	0.269871	0.194852
								14.35	0.245956	0.136578
								14.4667	0.345831	0.251554
								14.5833	0.307716	0.201942
								14.7	0.3168	0.190204
								14.8167	0.307391	0.641195
								14.9333	0.31272	0.264046
								15.05	0.300413	0.256953
								15.1667	0.288662	0.245269
								15.2833	0.290409	0.2131
								15.4	0.271071	0.307584
								15.5167	0.294156	0.365269
								15.6333	0.300262	0.684779
								15.75	0.2666	0.25873
								15.8667	0.298502	0.307903
								15.9833	0.367716	0.329765
								16.1	0.325991	0.839491
								16.2167	0.352222	0.275082
								16.3333	0.324436	0.257248
								16.45	0.31932	0.255902
								16.5667	0.317658	0.307042
								16.6833	0.295973	0.274352
								16.8	0.308013	0.534841
								16.9167	0.314453	0.51633
								17.0333	0.331867	0.258557
								17.15	0.29788	0.273884
								17.2667	0.337507	0.343478
								17.3833	0.176596	0.370103
								17.5	0.329551	0.404247
								17.6167	0.331098	0.320782
								17.7333	0.265067	0.342538
								17.85	0.180942	0.240438
								17.9667	0.163342	0.317469
								18.0833	0.155964	0.319269
								18.2	0.125293	0.300951
								18.3167	0.25384	0.326787
								18.4333	0.250756	0.267911
								18.55	0.282364	0.178569
								18.6667	0.296702	0.277498
								18.7833	0.339876	0.23964
								18.9	0.288213	0.208631
								19.0167	0.303849	0.247736
								19.1333	0.3012	0.244723
								19.25	0.327587	0.262543
								19.3667	0.377471	0.271113
								19.4833	0.391267	0.31639
								19.6	0.366733	0.51216
								19.7167	0.347276	0.305954
								19.8333	0.351858	0.275231
								19.95	0.351858	0.286579
								20.0667	0.324573	0.327895
								20.1833	0.326356	0.300534
								20.3	0.362351	0.213284
								20.4167	0.565467	0.321445
								20.5333	0.619569	0.336991
								20.65	0.571324	0.338364
								20.7667	0.5014	0.338108
								20.8833	0.571493	0.403578
								21	0.53264	0.369503
								21.1167	0.569649	0.423077
								21.2333	0.42028	0.462892
								21.35	0.35596	0.570317
								21.4667	0.361889	0.760841
								21.5833	0.52148	0.530226
								21.7	0.463844	0.444606
								21.8167	0.553249	0.464503
								21.9333	0.52352	0.526765
								22.05	0.52872	0.584454
								22.1667	0.577516	0.498895
								22.2833	0.573036	0.582182
								22.4	0.552262	0.533627
								22.5167	0.564138	0.617291
								22.6333	0.521009	0.48035
								22.75	0.524253	0.46288
								22.8667	0.548556	0.529407
								22.9833	0.556773	0.422247
								23.1	0.48284	0.527601
								23.2167	0.558862	0.515187
								23.3333	0.620213	0.361664
								23.45	0.634031	0.415386
								23.5667	0.597342	0.541461
								23.6833	0.699458	0.414389
								23.8	0.654049	0.413265
								23.9167	0.697547	0.48929
								24.0333	0.587964	0.473443
								24.15	0.563302	0.426126
								24.2667	0.600484	0.491985
								24.3833	0.598382	0.567038
								24.5	0.51656	0.625699
								24.6167	0.598253	0.500002
								24.7333	0.604191	0.628462
								24.85	0.608751	0.533255
								24.9667	0.635462	0.615969
								25.0833	0.676142	0.580832
								25.2	0.606364	0.506588
								25.3167	0.603333	0.478894
								25.4333	0.575924	0.560669
								25.55	0.686729	0.577409
								25.6667	0.69312	0.498157
								25.7833	0.858102	0.601049
								25.9	0.769524	0.546482
								26.0167	0.811564	0.642864
								26.1333	0.800573	0.597021
								26.25	0.875947	0.684888
								26.3667	0.841649	0.676887
								26.4833	0.85836	0.692766
								26.6	0.821911	0.569886
								26.7167	0.837551	0.660093
								26.8333	0.814653	0.803992
								26.95	0.856133	0.770452
								27.0667	0.779858	0.687895
								27.1833	0.865058	0.833046
								27.3	0.815307	0.759495
								27.4167	0.781822	0.93691
								27.5333	0.863724	0.97554
								27.65	0.83924	0.859212
								27.7667	0.846591	0.88687
								27.8833	0.845311	0.859815
								28	0.763684	0.944201
								28.1167	0.73484	0.830858
								28.2333	0.853796	0.776608
								28.35	0.855778	0.807243
								28.4667	0.757191	0.822613
								28.5833	0.763889	0.877338
								28.7	0.817987	0.626944
								28.8167	0.717684	0.602867
								28.9333	0.870858	0.714528
								29.05	0.836276	0

## Sheet: Figure 2
Figure 2
Figure 2b		Figure 2c (right)
*siRNA sequences are available in Supplementary Table 2; see Data Availability statement		Sample	siScramble No AC	siScrambled	siTRPM7
		Experiment Sample 1	374	11446	5470
		Experiment Sample 2	357	12130	5330
		Experiment Sample 3	326	11785	4998

## Sheet: Supp. Fig 1
Supplementary Figure 1
Supplementary Figure 1b					Supplementary Figure 1d						Supplementary Figure 1e								Supplementary Figure 1h		Supplementary Figure 1h							Supplementary Figure 1i						Supplementary Figure 1j
Condition	Live Cells (% Pos.)	Apoptotic Cells (% Pos)	Necrotic Cells (% Pos)		Condition	CellTrace MFI	Mean	CypHer5E MFI	Mean		Condition	Cargo (CellTrace % Pos)	Mean	SEM	CypHer MFI	Mean	SEM		See Sheet "Supp Fig 1g" for source data		Treatment Condition	Time (min)	Experiments					LysoSensor MFI (Background Autofluorescence Subtracted)						Time	BMDM + Media (Normalized to Baseline Autofluorescence)		BMDM + BAPTA-AM (Normalized to Baseline Autofluorescence)
Live Cells - Sample 1	83.4	10.2	3.51		Unstained	4.77		24.9			0.5 uM Bafilomycin - s1	63.4	64.0333	0.686915	54193	45481.7	7968.99				MEDIA	Time	Sample 1	Sample 2	Sample 3			Media (no Lysosensor)	LysoSensor	LysoSensor + BAPTA-AM	LysoSensor + EGTA-AM	LysoSensor + BafilomycinA1		0	1	1	1	1
Live Cells - Sample 2	83.2	9.8	3.56		pH 7.4	22143	22015	6165	6164.5		0.5 uM Bafilomycin - s2	63			25998							0	513	505	619			0	37.1	33.1	34.7	11		30	177.279	80.9678	51.283	72.2388
Live Cells - Sample 3	85.9	7.59	2.9		pH 7.4	21887		6164			0.5 uM Bafilomycin - s3	65.7			56254							30	1335	1470	1397			LysoSensor MFI (No background subtracted)						60	471.39	357.702	407.283	269.356
3hr UV - Sample 1	21.8	68.2	6.72		pH 6.4	21468	21401.5	10321	10433		1uM Bafilomycin - s1	65.9	67	1.68721	60428	55666.3	2676.75					60	1461	1323	1432			Media (no Lysosensor)	LysoSensor	LysoSensor + BAPTA-AM	LysoSensor + EGTA-AM	LysoSensor + BafilomycinA1
3hr UV - Sample 2	22.6	68.4	5.88		pH 6.4	21335		10545			1uM Bafilomycin - s2	64.1			49382							90	1317	1552	1450			18.5	55.6	51.6	53.2	29.5
3hr UV - Sample 3	27.6	63.1	5.8		pH 5.4	17202	17595	15303	14556		1uM Bafilomycin - s3	71			57189
					pH 5.4	17988		13809			5uM Bafilomycin - s1	75	74.4667	0.967624	70279	68148	2510.46				BAPTA-AM		Sample 1	Sample 2	Sample 3
					pH 4.4	6439	6871	23715	23467.5		5uM Bafilomycin - s2	72.2			62087							0	547	525	589
					pH 4.4	7303		23220			5uM Bafilomycin - s3	76.2			72078							30	2223	2545	2961
											0 uM Bafilomycin (Vehicle) - s1	76.4	74.1	1.60069	213814	206597	3233.44					60	2045	2214	2386
											0 uM Bafilomycin (Vehicle) - s2	70.2			200163							90	2396	1820	2136
											0 uM Bafilomycin (Vehicle) - s3	75.7			205813
																					EGTA-AM		Sample 1	Sample 2	Sample 3
																						0	627	511	601
																						30	1493	1347	1159
																						60	1613	1433	1569
																						90	1733	1488	1547
																					Bafilomycin A1		2418	2255	2142
																					Cytochalasin D		1426	1296	1629

## Sheet: Supp Fig 1g
Supplementary Figure 1
Supplementary Figure 1g
Time (s)	ATP
0.2	0.990665	0.994721	1.00439	0.919545	0.943432	0.99574	0.985154	0.993582	0.954051	0.976873	0.969292	1.05749	0.976102	0.976973	1.0002	0.996472	1.0054	1.02358	1.00035	0.987431	0.951595	0.903374	0.962656	0.979265	0.956658	0.999565	0.943568	0.91173	1.00686	1.00355	0.97213	0.991383	0.954844	0.98578	0.965553	0.980055	0.936152	0.974954	0.995529	0.915484	1.06178	0.968684	0.95994	0.952555	0.974034	0.935145	0.94407	0.896302	0.964105
0.3	1.0239	1.01318	1.02193	1.00811	1.02655	1.00518	1.00194	1.01613	1.01151	1.00466	0.995869	1.03587	0.995288	1.00157	1.01534	1.01558	1.03581	1.01633	1.01122	1.00866	1.02116	1.01962	1.01987	1.00469	1.01173	1.01953	1.01972	1.03131	1.01275	1.02376	1.02045	1.007	1.01702	0.9993	1.01981	1.01896	1.01715	1.00965	1.02366	1.02063	1.05827	1.02035	1.01	1.00603	1.0164	1.0064	1.03466	1.02854	1.01573
0.5	1.01765	1.00511	1.00987	1.01491	1.02395	1.02186	1.01926	1.00772	1.01225	1.00565	0.994281	1.00966	1.01366	1.01084	1.01109	1.01108	1.00562	1.00513	0.999727	1.01026	1.00966	1.03015	1.02805	1.02272	1.01221	1.00783	0.997854	1.03221	0.999224	1.02016	1.00824	0.999443	1.01852	1.0103	1.02376	1.00842	1.03454	1.00348	1.01267	1.0418	1.01846	1.02702	1.02344	1.029	1.00843	1.02759	1.01234	1.02085	1.02298
0.7	0.991547	0.99074	0.991077	1.01574	1.0031	1.00299	1.0026	0.99638	1.00748	1.00481	1.01574	0.963542	1.01131	1.01238	0.989427	0.995929	0.975627	0.983177	0.999745	0.992242	1.01532	1.02087	0.996032	1.00025	1.01723	0.99223	1.03276	1.01501	0.994421	0.993802	0.996151	1.00293	1.0018	1.00609	1.00828	0.994226	1.01716	1.00368	0.988267	1.00876	0.96347	0.995433	1.00249	1.00893	1.00464	1.02312	1.00608	1.00687	1.00504
0.8	0.976239	0.996252	0.972732	1.04169	1.00296	0.974229	0.991046	0.986188	1.01471	1.00802	1.02482	0.93343	1.00364	0.998241	0.983955	0.980933	0.977546	0.971773	0.988961	1.00141	1.00227	1.02599	0.993397	0.99308	1.00218	0.98085	1.00611	1.00974	0.986739	0.958732	1.00303	0.999247	1.00781	0.998525	0.982597	0.998329	0.994997	1.00823	0.97987	1.01332	0.898018	0.988513	1.00413	1.00348	0.996491	1.00775	1.00285	1.02399	0.998328
1	0.96183	0.979934	0.965256	1.03157	0.977188	0.974368	0.985701	0.966305	0.990975	0.997363	1.00253	0.907968	1.00886	1.01218	0.980852	0.970498	0.958457	0.950058	0.961935	0.983417	0.999488	1.01	0.97512	0.987905	1.00385	0.992104	0.98114	0.992603	0.968729	0.935144	0.994332	0.983134	0.999792	0.985842	0.974198	1.01164	0.989261	1.00228	0.97787	0.995587	0.834864	0.989925	0.996029	0.994862	0.981126	0.966327	0.991585	1.02344	0.993821
1.2	11.1031	5.70063	4.10825	6.75758	2.59668	1.95436	4.09368	7.29238	6.28166	3.77925	9.76257	1.61639	8.61843	2.95759	16.9374	7.57401	12.2635	1.87824	13.2999	4.4928	10.3403	4.50424	8.6252	9.97567	3.14868	2.39703	9.64475	27.8401	8.02676	2.48794	11.3645	6.8099	5.84594	2.22018	4.36823	12.6201	2.67927	3.22476	2.1861	4.13286	0.895509	3.67845	10.6039	7.40655	9.57614	5.52571	15.2145	5.26139	3.27578
1.3	14.2811	3.32827	6.85923	6.94701	3.09336	3.07919	3.24566	7.28467	4.56623	5.29067	13.6161	2.97446	10.0582	3.7228	21.088	9.53181	16.7748	4.77416	9.57658	7.37355	12.0974	4.03349	10.1144	12.1199	5.10363	3.99509	10.3343	56.8844	12.6064	6.64931	10.6995	7.16024	9.50002	6.22838	4.23411	13.8005	6.33345	5.23299	4.04384	9.85555	0.873222	2.20344	6.07678	11.0786	12.2388	10.5178	22.6287	6.23896	3.65307
1.5	13.2313	2.328	6.58235	4.91559	3.05944	3.59429	2.30135	5.5317	3.26188	4.87524	10.5316	3.32558	9.29972	4.06025	19.4791	8.81323	15.8016	5.54643	7.46641	4.68787	10.5025	2.52548	7.68063	11.2525	4.47552	3.8605	8.26837	34.5608	12.2414	6.60051	8.53174	6.00321	6.73861	5.9772	2.95679	12.0402	5.43006	4.31471	3.40186	7.67128	0.816323	1.55415	4.99515	8.58652	9.68116	11.4024	19.8311	5.20258	3.38896
1.7	10.5464	2.01607	5.45178	4.17658	2.93813	4.03327	2.1954	5.2378	3.4229	3.63511	5.52968	2.74269	7.82665	3.85796	16.3993	7.63101	13.1332	6.19146	6.54489	3.84956	8.84038	1.88801	5.15464	8.83589	4.28959	3.08555	6.28985	23.669	10.9532	6.49796	7.63355	4.99388	4.24409	6.58171	3.07366	11.0171	3.78717	3.30828	3.39115	6.11024	0.759403	1.29878	5.13594	5.94713	6.7902	11.7767	13.6718	5.60011	3.27575
1.8	7.96541	1.88565	5.10549	3.84558	2.97766	5.88867	2.07933	4.4531	2.90776	2.77363	3.3798	2.60012	6.4892	4.86702	14.0275	6.42841	10.2047	6.37424	6.14574	3.34977	6.25456	1.59485	3.78748	6.72043	5.32391	2.61724	5.00909	15.8744	10.1716	7.13073	6.80068	3.96647	3.89315	7.82493	2.48661	9.61537	3.221	2.37985	3.33955	3.82359	0.711838	1.28839	5.36678	4.7214	5.79036	10.0215	8.9342	8.32104	5.37819
2	5.05846	1.74324	4.30526	3.58255	2.37507	7.18981	2.41558	4.0508	3.3503	2.40907	2.37528	2.63345	4.96713	5.26878	11.8954	4.87844	5.923	5.84065	5.43493	2.19007	3.96331	1.39164	2.58263	4.35819	6.36797	2.60009	4.48104	10.7322	8.66557	7.17699	5.49995	3.61228	4.70327	7.37622	2.36247	7.41619	3.18451	2.1224	3.03152	14.64	0.665682	1.3459	4.57927	3.76755	5.1333	10.6892	6.11357	8.95078	5.80347
2.2	3.6289	1.80711	3.75263	2.81866	1.91406	7.5481	2.80632	3.85097	2.92906	2.29412	2.04167	2.63557	3.91737	5.56238	8.82396	4.06495	3.57442	4.88543	5.20334	1.88975	2.54336	1.25632	2.55338	3.07119	5.46645	2.39771	3.60042	8.05832	6.89879	7.01188	4.68508	2.74726	5.2874	7.47408	2.14746	5.55697	3.08444	1.91206	2.47627	14.5293	0.654906	1.33853	3.17018	3.25318	4.14981	12.1114	4.5373	8.08464	4.71187
2.3	2.85292	1.73895	3.31085	2.69838	1.65154	7.47817	2.43912	3.31682	2.18897	2.29964	1.75512	2.5103	3.07401	4.68769	5.81729	3.61114	3.0175	3.8244	4.94301	1.5747	1.82198	1.23906	2.85104	2.73153	4.03502	2.47607	2.83593	6.32275	5.08553	6.71066	4.03076	2.11635	3.91796	7.70356	2.11542	4.33474	2.55821	1.74414	2.33414	10.903	0.656716	1.27834	2.89032	3.36888	3.08635	11.7082	3.87506	7.41205	3.46905
2.5	2.37209	2.02215	2.70989	1.94136	1.46504	7.8919	2.20567	3.11103	1.87655	2.44214	1.49399	2.27324	2.57952	4.0832	4.57273	3.17159	2.90832	3.04654	4.78622	1.43824	1.73238	1.19057	2.87037	2.63912	2.9154	2.37872	2.35393	4.27891	3.37535	6.48787	3.493	1.77756	3.11042	7.77719	1.96482	3.80158	2.49741	1.66007	2.26909	5.81626	0.633164	1.18095	2.25463	3.70613	2.6688	10.0583	3.71986	6.15736	2.5456
2.7	2.12832	1.574	2.32376	1.90185	1.45813	8.20191	2.0652	3.01978	1.75652	1.94355	1.42988	1.90898	2.42125	3.41127	3.37277	2.80719	2.84587	2.68171	4.687	1.31173	1.59668	1.14621	3.07873	3.03556	2.30508	2.07656	2.27975	3.41906	2.56788	6.28492	3.33063	1.7043	2.3718	6.92261	1.89824	3.54874	2.99514	1.54754	2.18346	3.68176	0.648443	1.18491	2.37095	4.09876	2.50853	9.59832	4.3871	5.06469	2.4472
2.8	1.8971	1.43916	1.89552	1.72705	1.26315	7.95374	1.72351	2.91988	1.74567	1.86105	1.30177	1.61985	2.41082	2.79288	2.82272	2.97463	2.75078	2.34217	4.77903	1.27441	1.4659	1.15797	2.95963	2.54687	1.92154	1.98045	2.35488	3.10833	2.09016	5.95622	2.93117	1.60956	1.85869	5.54678	1.76227	3.33132	2.80222	1.37985	1.98725	2.29202	0.641951	1.16047	2.24449	3.47598	2.47944	8.98307	4.01725	4.21242	2.65806
3	2.01338	1.34803	1.61283	1.89213	1.27952	7.94205	1.75971	2.82134	1.75711	1.93688	1.19461	1.39118	2.28849	2.37925	2.22449	2.74246	2.53536	2.10193	4.75928	1.22127	1.474	1.12231	2.52231	2.36355	1.73773	1.6463	2.36836	3.21545	1.76081	5.5625	3.12582	1.4428	1.59866	4.13258	1.72671	3.19777	2.29233	1.32385	1.77614	1.72675	0.643485	1.14774	1.80755	3.59992	2.22148	7.91578	4.02372	3.71044	2.64586
3.2	1.88347	1.16938	1.39565	1.63907	1.17468	7.79994	1.82872	2.47776	1.91579	1.94451	1.15928	1.17577	2.09607	2.03067	2.10078	2.46696	2.24781	1.96128	4.52183	1.22269	1.4853	1.09889	2.18506	2.9602	1.50306	1.51389	2.56079	3.19369	1.5542	5.21981	3.56219	1.49029	1.39311	3.51224	1.59217	3.14207	2.11018	1.33874	1.6808	1.4953	0.637603	1.13386	1.71384	3.15514	1.9329	5.82386	4.10255	3.30498	2.43385
3.3	1.79803	1.27666	1.27809	1.78041	1.09901	8.37219	1.71117	2.41589	1.87306	1.80697	1.08498	1.10573	2.08067	1.69449	1.85909	2.1303	2.14609	1.75442	5.15604	1.22977	1.45545	1.04994	2.04378	2.81984	1.30311	1.44897	2.31876	3.54872	1.41966	4.91615	3.75211	1.69745	1.30027	2.52304	1.51708	2.91234	1.94269	1.32939	1.5649	1.37851	0.651636	1.07915	1.70551	2.75557	1.71122	4.98699	3.91762	2.46876	1.99594
3.5	1.80838	1.31853	1.13203	1.63226	1.32002	8.31135	1.5762	2.29523	1.60413	1.78026	1.09051	1.06349	2.11715	1.52812	1.68455	2.1223	2.13753	1.6977	4.71903	1.30123	1.41748	1.11715	1.92411	2.32028	1.27943	1.44501	1.76728	3.65192	1.34664	4.79561	3.35927	1.49814	1.23366	1.59838	1.53977	2.88742	1.72726	1.28646	1.5657	1.25442	0.652953	1.08626	1.5938	2.87693	1.66845	4.15052	4.88634	2.09731	2.0468
3.7	1.88171	1.30298	1.12383	1.53978	1.1613	8.24358	1.55786	2.13914	1.4095	1.73491	1.12395	1.06961	2.1581	1.42402	1.58253	1.82361	1.95279	1.50995	4.65224	1.29433	1.34671	1.14506	2.04299	2.22553	1.22088	1.50557	1.4668	3.21603	1.33103	4.59699	2.90816	1.44656	1.14211	1.23295	1.42534	2.47409	1.63727	1.20291	1.57777	1.21055	0.653907	1.05357	1.45617	3.15266	1.6669	4.20562	5.38226	1.71853	2.03243
3.8	1.99468	1.32704	1.12536	1.58428	1.07201	8.2111	1.48949	2.19428	1.48208	1.68185	1.16384	0.973587	2.07243	1.34244	1.62167	1.67823	1.81684	1.39886	4.52289	1.32355	1.35579	1.09077	2.23699	2.12927	1.19842	1.36915	1.41694	2.59767	1.37123	4.27617	2.87047	1.38457	1.10668	1.1404	1.44782	2.17862	1.57498	1.15228	1.56278	1.15305	0.650333	1.08115	1.37028	3.17541	1.66436	4.25777	5.24089	1.58129	1.9437
4	1.69919	1.27175	1.08198	1.43124	1.06181	7.26993	1.39746	2.11758	1.35104	1.55788	1.13247	0.881936	1.80798	1.22649	1.65175	1.5616	1.75562	1.33384	4.10436	1.28509	1.29661	1.03613	1.89303	2.17899	1.2056	1.36111	1.25026	2.2995	1.30432	3.88715	2.84168	1.39946	1.11364	1.0582	1.36584	1.90487	1.58793	1.09719	1.46081	1.17874	0.631319	1.11646	1.47184	3.08799	1.75313	3.76449	5.21176	1.54442	1.72258
4.2	1.74839	1.44458	1.07743	1.41677	1.09604	6.54236	1.33826	2.09125	1.25399	1.39738	1.12676	0.863524	1.72017	1.17783	1.62508	1.45938	1.68139	1.25962	3.78374	1.29417	1.24964	1.01655	1.63269	1.84552	1.14925	1.26289	1.19609	2.2052	1.26517	3.50276	2.90971	1.27274	1.16992	0.997397	1.53026	1.76441	1.53513	1.07218	1.40682	1.16422	0.649915	1.13808	1.48863	2.83369	1.7315	2.5634	5.2602	1.52951	1.53984
4.3	1.67609	1.28666	1.03639	1.50643	1.0237	5.89927	1.25744	1.91592	1.23157	1.29413	1.21952	0.841438	1.5195	1.19831	1.67575	1.3181	1.6379	1.21217	3.80154	1.34766	1.20462	1.02917	1.38009	1.55867	1.18978	1.21497	1.2348	1.99255	1.20593	3.02194	2.93218	1.34779	1.20165	0.970266	1.54801	1.75494	1.48874	1.1693	1.56099	1.12474	0.646452	1.12998	1.32288	3.12728	1.60939	1.93529	4.89209	1.55427	1.55125
4.5	1.56672	1.22856	1.04636	1.6183	1.16576	5.04945	1.2646	1.98545	1.24509	1.41292	1.17891	0.827308	1.41386	1.13062	1.78836	1.23763	1.65237	1.22287	3.54577	1.38233	1.23785	1.10545	1.36261	1.68221	1.18328	1.25633	1.30666	1.94813	1.224	2.65855	2.59024	1.31269	1.1284	0.968081	1.30516	1.72317	1.61844	1.24101	1.39612	1.14557	0.656155	1.10701	1.40081	2.67801	1.54983	1.74897	4.83468	1.46241	1.53567
4.7	1.53889	1.27683	1.07314	1.49872	1.165	4.877	1.19667	1.88839	1.22433	1.35015	1.088	0.832376	1.31332	1.14915	1.78885	1.18809	1.69238	1.1957	3.25797	1.26052	1.25578	1.17559	1.23522	1.56655	1.17165	1.23615	1.40713	1.95456	1.2351	2.42306	2.29433	1.1854	1.07802	0.956624	1.49028	1.85666	1.58619	1.26255	1.34277	1.0578	0.666122	1.11377	1.38712	2.11316	1.4331	1.84639	4.18639	1.29401	1.70503
4.8	1.58889	1.30098	1.03492	1.38566	1.01345	4.34794	1.16173	1.77285	1.32017	1.31782	1.13039	0.820928	1.29688	1.14512	1.78812	1.18412	1.77505	1.19782	3.18192	1.24691	1.19427	1.25624	1.24971	1.46971	1.23236	1.2046	1.45315	2.01304	1.23683	2.05788	2.26099	1.2204	1.10733	0.946284	1.35896	1.82024	1.66365	1.30693	1.31326	1.03685	0.685624	1.11129	1.27124	1.95782	1.41646	1.66461	4.00156	1.33486	1.69706
5	1.55644	1.31867	0.989535	1.30298	1.1276	3.89288	1.10624	1.60044	1.4256	1.31619	1.15349	0.793699	1.27178	1.13397	1.74508	1.1436	1.69898	1.15929	2.92552	1.27592	1.17179	1.18872	1.24547	1.56633	1.22383	1.17853	1.33552	2.01435	1.23102	1.88442	2.36936	1.33362	1.08503	0.965371	1.36788	1.79566	1.59917	1.16159	1.2512	0.997722	0.673233	1.13117	1.3457	2.02994	1.40456	1.55398	3.72516	1.27995	1.59222
5.2	1.49354	1.28922	0.992366	1.21898	0.874651	3.42508	1.12959	1.51633	1.29491	1.36445	1.12957	0.801661	1.26375	1.16633	1.61171	1.1319	1.62418	1.12052	2.9676	1.24771	1.19427	1.44825	1.24332	1.54868	1.16624	1.27812	1.30588	1.96934	1.25923	1.7665	2.24102	1.39644	1.09821	1.02592	1.48379	1.70685	1.5627	1.21321	1.22177	1.00013	0.658119	1.11841	1.40171	1.91989	1.50382	1.47203	3.48157	1.28809	1.39092
5.3	1.46328	1.23298	1.01672	1.28549	0.96386	3.40707	1.10996	1.48124	1.35699	1.45933	1.20043	0.873824	1.3288	1.16587	1.56031	1.13166	1.46024	1.13139	2.85554	1.24341	1.17915	1.43206	1.23776	1.64785	1.12811	1.28761	1.25315	1.79844	1.2375	1.56284	2.06502	1.35162	1.13376	1.06813	1.46166	1.74769	1.53752	1.18032	1.23876	0.985429	0.661634	1.11421	1.39034	1.77469	1.39233	1.29153	4.01197	1.27663	1.39452
5.5	1.48012	1.16943	1.0248	1.20528	0.921396	3.06643	1.12673	1.47759	1.23003	1.48743	1.0817	0.845254	1.40857	1.1527	1.53032	1.18537	1.47834	1.07521	2.54723	1.29534	1.12602	1.55835	1.27058	1.5826	1.09946	1.38002	1.33421	1.89384	1.25655	1.48149	1.86782	1.52236	1.1324	1.1965	1.49524	1.94584	1.60273	1.18721	1.28772	0.99495	0.635045	1.1082	1.23047	1.77586	1.34627	1.17092	3.58846	1.25931	1.37249
5.7	1.44497	1.10402	1.04847	1.27727	0.89632	2.77846	1.10379	1.50441	1.19148	1.41028	1.18681	0.829028	1.46517	1.14526	1.4709	1.17209	1.39848	1.0423	2.64596	1.34978	1.16796	1.45704	1.19832	1.58416	1.16447	1.33999	1.29758	1.86237	1.24901	1.40364	1.80646	2.7201	1.21123	1.10861	1.34959	1.8742	1.75753	1.14792	1.40517	0.974309	0.647697	1.12261	1.20483	1.76876	1.34506	1.25333	3.60232	1.19095	1.27757
5.8	1.40676	1.08867	1.02287	1.18557	0.998986	2.22602	1.09661	1.3674	1.09909	1.2178	1.25111	0.78638	1.43973	1.17867	1.37613	1.16897	1.36678	1.02855	2.22499	1.25102	1.14039	1.25634	1.14432	1.49236	1.1863	1.24935	1.27161	1.51156	1.1827	1.32319	1.79103	4.95352	1.17273	1.14881	1.33003	1.6715	1.70698	1.14006	1.49972	0.97791	0.663212	1.13817	1.17904	1.58488	1.38331	1.22566	3.56712	1.30639	1.25961
6	1.35499	1.05807	0.990869	1.13141	0.935975	2.00134	1.02642	1.3306	1.28135	1.28548	1.31464	0.748175	1.43895	1.29615	1.36981	1.17032	1.28547	1.04545	2.40586	1.21177	1.14411	1.1871	1.1249	1.69158	1.14415	1.21504	1.21444	1.43059	1.21124	1.31121	1.73595	4.85402	1.17024	1.15468	1.28986	1.59923	1.69059	1.13232	1.37862	1.02588	0.649686	1.15348	1.08171	1.50812	1.43406	1.19106	3.50397	1.34551	1.22875
6.2	1.30785	1.08359	1.02799	1.07439	0.935255	1.77459	1.04534	1.31627	1.23088	1.42835	1.4622	0.74208	1.38963	1.1854	1.54865	1.12205	1.42423	1.00897	2.21672	1.21479	1.08072	1.26186	1.18276	1.7479	1.14521	1.14048	1.21416	1.44151	1.32253	1.27562	1.63224	3.62864	1.15049	1.06612	1.30519	1.56956	1.60729	1.1374	1.31361	1.04735	0.645548	1.1616	1.08672	1.41103	1.4437	1.20218	3.24895	1.18449	1.14418
6.3	1.19136	1.08769	0.984857	1.30425	1.12437	1.6188	1.0186	1.2783	1.14949	1.36093	1.64679	0.764577	1.29654	1.15024	1.587	1.14128	1.41964	0.980493	2.06658	1.2286	1.11493	1.24326	1.20434	1.57157	1.128	1.2076	1.24609	1.45743	1.34185	1.20045	1.58218	2.19957	1.19332	1.10684	1.36423	1.52457	1.61331	1.08221	1.27101	1.08718	0.632974	1.13755	1.01231	1.4199	1.36726	1.23266	3.49124	1.15051	1.25364
6.5	1.204	1.07922	0.971178	1.27829	0.994234	1.48408	1.0353	1.26657	1.20353	1.21277	1.4368	0.746302	1.37703	1.08866	1.41187	1.12275	1.32911	0.973073	2.15847	1.14695	1.04188	1.24203	1.11791	1.4252	1.06307	1.15526	1.4624	1.56073	1.34147	1.1908	1.71642	1.63453	1.24687	1.06691	1.35688	1.53041	1.54543	1.08947	1.38765	1.05064	0.639867	1.16576	1.04991	1.3707	1.34746	1.19854	3.14161	1.0917	1.33188
6.7	1.23917	1.06434	0.989071	1.22017	0.947498	1.41941	1.00268	1.37368	1.13021	1.21409	1.29738	0.73484	1.39273	1.09423	1.3932	1.07937	1.33394	0.969581	1.94955	1.24089	1.04526	1.44192	1.17807	1.74673	1.08285	1.07605	1.30225	1.44216	1.34264	1.16501	1.87925	1.60116	1.25331	1.07242	1.24747	1.4709	1.7289	1.08558	1.25191	0.984949	0.647884	1.12535	1.04448	1.39726	1.34868	1.2243	2.95094	1.10382	1.39785
6.8	1.21549	1.02527	1.05533	1.23981	0.945187	1.32865	1.04246	1.38054	1.12489	1.29076	1.31041	0.746596	1.3722	1.0996	1.52099	1.16887	1.32251	0.981966	1.89752	1.23084	1.11668	1.45321	1.14065	1.67908	1.15833	1.06165	1.15134	1.33477	1.32075	1.15268	1.70268	1.84439	1.21979	1.01621	1.26099	1.44691	1.67577	1.06357	1.17887	1.02812	0.667378	1.18027	1.06847	1.32262	1.3174	1.136	2.99574	1.13006	1.48082
7	1.15052	1.03008	1.05811	1.24553	0.972231	1.38803	1.02748	1.34166	1.1702	1.25488	1.39527	0.73016	1.3711	1.08577	1.42466	1.17554	1.22003	0.980965	1.87654	1.28551	1.06576	1.36807	1.23737	1.53856	1.17309	1.11376	1.21261	1.41934	1.24184	1.10476	1.66768	1.55429	1.2404	1.00593	1.37105	1.52181	1.60727	1.04333	1.11356	1.06792	0.689565	1.16181	1.06973	1.20999	1.44899	1.1325	2.8858	1.07283	1.51503
7.2	1.10902	1.04658	0.988643	1.34612	0.870758	1.35659	1.06721	1.33938	1.12791	1.31475	1.37189	0.770478	1.37971	1.11846	1.52736	1.19121	1.21711	0.970584	1.73627	1.26981	1.17579	1.23206	1.13567	1.55138	1.11727	1.09857	1.20656	1.34101	1.17845	1.10668	1.73517	1.44819	1.17327	1.0167	1.35741	1.48142	1.66192	1.03136	1.10961	1.1324	0.676454	1.11769	1.0942	1.21853	1.46305	1.16363	2.76764	1.0692	1.30803
7.3	1.14479	1.03451	0.935833	1.30252	0.827298	1.31533	1.03486	1.35627	1.13144	1.21722	1.3585	0.770346	1.35762	1.11725	1.60384	1.15947	1.34716	0.947508	1.6884	1.24706	1.11648	1.14465	1.20589	1.52984	1.08963	1.02384	1.24245	1.32524	1.16618	1.14283	1.61875	1.3176	1.19774	1.00587	1.35014	1.50554	1.57879	1.03922	1.19129	1.14686	0.675727	1.07799	1.0895	1.16756	1.40682	1.0245	2.72107	1.03313	1.22816
7.5	1.18469	1.00451	0.932294	1.14634	0.821583	1.26459	1.00045	1.36951	1.10538	1.13691	1.4161	0.733922	1.30915	1.05764	1.54888	1.20675	1.35423	0.93671	1.82315	1.34026	1.08606	1.11441	1.2074	1.47302	1.08547	1.05771	1.18376	1.3832	1.1965	1.09877	1.70335	1.36738	1.24165	0.997855	1.37561	1.5282	1.52858	1.10878	1.1908	1.12457	0.658594	1.09782	1.17483	1.11639	1.478	1.00093	2.74398	1.06337	1.48034
7.7	1.24852	1.03757	0.918781	1.07895	0.88495	1.28748	1.04737	1.38664	1.06266	1.13654	1.4119	0.746329	1.24251	1.07561	1.58493	1.19399	1.3543	0.931271	1.75313	1.30627	1.14069	1.27914	1.16028	1.54543	1.06699	1.0616	1.23093	1.41356	1.27148	1.11372	1.85056	1.29729	1.27059	0.989089	1.26586	1.49502	1.37477	1.04905	1.30643	1.09124	0.665762	1.0802	1.09063	1.19877	1.41127	0.939857	2.66616	1.14992	1.29692
7.8	1.29409	1.12295	0.910625	1.16286	0.917029	1.3286	1.12666	1.44488	1.08381	1.22386	1.429	0.768731	1.30691	1.12305	1.69645	1.254	1.40465	0.940833	1.65968	1.40873	1.13742	1.31506	1.16836	1.55934	1.08362	1.09072	1.28927	1.36425	1.29869	1.1275	1.91643	1.23864	1.33631	0.985598	1.28827	1.44835	1.32023	1.02739	1.29235	1.02086	0.669118	1.11857	1.13496	1.29316	1.41473	1.01244	2.37371	1.19732	1.41357
8	1.34247	1.15689	0.918757	1.14809	0.917045	1.21338	1.01547	1.33333	1.0558	1.17922	1.3858	0.75777	1.26604	1.07994	1.63703	1.31771	1.51322	0.952082	1.60622	1.34222	0.98967	1.29492	1.14418	1.60428	1.06203	1.10157	1.30401	1.29589	1.25084	1.13642	1.82518	1.15109	1.2444	0.95884	1.16109	1.37682	1.23479	0.9812	1.23951	1.01681	0.654164	1.12503	1.03154	1.26376	1.31397	1.00385	2.21514	1.14071	1.41282
8.2	23.7691	17.3329	15.0754	26.2582	11.592	18.6328	14.079	21.7254	12.3544	13.9576	30.9213	11.9215	15.8391	15.8549	26.1144	14.184	17.1354	13.662	18.4376	17.7978	13.0559	12.818	18.9574	17.0578	24.0348	19.4904	17.7184	121.528	24.8392	13.6691	19.369	10.7367	17.7948	17.1308	16.1411	18.4883	23.126	18.8071	28.509	29.286	10.4102	26.0982	19.9375	31.7194	32.7025	70.7152	42.3416	21.9627	21.8923
8.3	21.1459	21.6347	18.4145	51.3286	18.9224	20.5992	17.879	21.6975	14.4925	17.1995	37.7542	14.1264	19.7508	17.6707	27.7254	15.7608	18.3246	17.4047	18.6868	24.6044	14.3016	16.8577	19.8385	19.6531	29.5066	23.1397	20.2611	162.792	27.0392	15.3184	20.4144	13.3998	20.8463	18.2446	18.5958	18.9631	28.073	19.5106	39.5404	38.8876	13.4887	35.3319	25.9962	44.7016	40.1712	156.524	46.9656	22.2489	22.6637
8.5	22.1528	22.8611	19.7452	52.1754	16.1529	21.9072	19.2941	22.4632	15.1221	20.3348	34.5488	14.8242	20.0806	17.9795	28.5444	15.573	18.1089	17.5455	18.9815	25.7794	13.4538	14.7376	19.3749	19.5025	30.1693	22.4363	21.0134	178.891	28.1156	15.8448	19.379	14.3672	18.7975	17.694	19.0964	20.0958	23.1417	21.6652	33.7321	30.7904	13.398	34.4364	33.0002	43.3221	40.3973	97.1882	50.0855	21.7762	25.2805
8.7	20.2163	22.6725	21.0432	69.1541	15.746	21.8747	20.0715	22.9681	14.8467	21.6199	29.841	14.6898	20.0067	18.568	29.6251	16.1366	18.1173	17.9413	18.547	25.0215	13.6818	14.1051	21.7983	17.7234	28.6688	23.3806	21.0092	-477.172	27.4624	15.679	20.4545	13.8735	18.1216	18.3943	19.038	20.1294	24.2222	21.6747	34.9517	35.0887	13.7625	37.956	33.564	39.8838	39.1943	74.3748	58.2675	25.3326	20.4578
8.8	22.6963	22.5601	21.0236	51.2268	18.0633	22.6269	20.3378	24.4752	15.1404	23.5036	37.5774	14.6387	20.1456	18.0336	29.6062	16.1989	17.6739	18.1749	19.1684	27.4923	14.3434	15.074	19.7001	18.8696	32.9314	23.7516	21.0823	214.392	28.5207	16.0632	19.9729	14.5332	20.251	18.5798	20.0312	20.0354	28.2177	22.8969	36.5994	34.4814	14.2349	38.2117	34.1261	41.9366	37.5064	81.1261	54.0164	24.6194	25.5007
9	20.7164	21.9	21.134	72.0208	17.5026	22.4202	18.6898	21.6099	14.6246	20.6639	28.1752	14.6713	20.5227	18.464	28.4148	16.1256	17.0338	18.0237	18.34	26.5428	14.3839	14.9331	19.4879	18.9421	31.4463	22.9884	20.064	270.766	26.0685	16.0378	19.8319	13.7857	17.8862	17.362	18.5106	19.8455	24.9412	20.772	28.3454	32.0197	13.6782	36.209	36.4109	41.9308	36.0769	104.722	53.3176	23.3363	20.8482
9.2	14.6666	16.3331	17.5619	19.8991	8.79425	18.3189	13.9686	16.103	10.4785	14.9484	17.4774	13.0554	16.1415	16.0441	23.9476	13.9621	11.6155	16.368	14.6608	19.9609	10.8379	9.15424	14.0818	13.6272	21.1995	16.5554	14.0293	21.6195	19.0933	14.215	14.5044	11.8309	12.6912	13.2827	11.8529	14.9119	12.1587	13.9887	16.6077	12.3285	9.86053	21.7389	25.1429	22.8897	21.778	28.8384	30.2459	16.9405	17.1799
9.3	15.8828	18.5464	16.5738	19.1427	8.53609	19.3923	14.7139	15.9122	10.6981	15.3192	17.2931	12.8409	15.9488	16.5624	23.8126	13.7144	11.9708	16.3331	14.8939	20.1969	10.5336	8.89364	14.8011	13.4902	20.9305	16.9556	14.0715	22.2628	18.339	14.0402	14.0724	11.3968	12.6594	13.6908	12.4423	15.0855	12.6247	14.6389	16.5573	12.787	9.67924	22.7747	25.5741	22.1525	22.0709	26.0085	31.0305	16.5258	18.0957
9.5	14.9039	18.2004	17.2951	18.6043	8.28896	18.8257	14.4422	16.7945	11.3037	15.2388	18.7108	13.0216	16.0149	15.8386	24.752	13.8388	12.2957	16.2144	14.4829	19.1117	10.5721	8.95718	14.5657	13.3922	22.256	15.6489	14.5807	22.6036	19.4926	13.9495	13.9477	11.5834	13.198	13.2891	11.9089	14.6732	12.3799	13.9828	16.076	11.6589	9.71957	23.7341	26.3734	21.4479	21.4859	29.4773	30.5935	18.5727	16.9182
9.7	14.1992	17.8564	16.9566	17.7317	8.5053	18.9449	14.2286	16.4551	10.4919	14.8276	17.1928	13.093	15.6939	15.6021	24.2671	14.0576	12.5673	16.4281	14.9297	20.2044	10.8033	8.99286	14.5317	13.4964	21.6269	15.9134	14.5097	22.4123	18.5086	13.9211	13.9643	10.8389	13.1428	13.9894	11.8443	14.8871	12.2393	14.8625	16.208	13.5903	10.0212	24.9136	24.1444	21.7389	20.2908	27.3202	31.1415	16.1716	14.3567
9.8	15.0236	18.641	17.6337	23.3814	8.73277	19.2842	14.9488	16.1733	11.4637	15.6654	18.756	13.0747	15.7645	16.7066	23.8834	14.1678	12.3009	16.583	15.0929	19.428	10.6497	9.02957	14.9685	14.0594	21.3938	16.3801	15.1689	24.257	19.54	14.0613	13.9132	11.6255	12.6675	13.5566	11.9066	15.2717	11.9862	13.7415	16.9557	11.7337	9.70565	23.2456	25.0561	22.5543	22.8621	28.4786	30.5446	15.4778	15.1003
10	14.6238	17.2122	16.8193	18.2692	7.54839	19.1721	14.3556	16.4818	10.8517	15.4209	18.3794	12.9156	15.4714	15.9157	23.6439	14.109	11.6278	16.1671	14.9426	20.3385	10.4499	9.04256	13.9883	13.0369	22.1212	16.0225	14.7756	20.6004	18.6603	13.9193	13.5325	11.1347	12.4846	14.188	11.9612	15.7549	11.9921	14.7171	17.3774	13.2331	9.64572	22.3057	23.9069	20.8653	22.056	27.6502	28.5709	16.0817	17.2944
[truncated: 201 more columns]

## Sheet: Supp. Fig 2
Supplementary Figure 2
Supplementary Figure 2b									Supplementary Figure 2d
Gene Target	siControl			siRNA						CypHer5E MFI	Mean	SEM
Trpm2	1.09525	0.93396	0.97759	0.05773	0.04712	0.04684			Vehicle-s1	20344	17642	1169.48
Trpm7	1.09799	0.96858	0.9403	0.02042	0.02207	0.02305			Vehicle-s2	17115
Trpv4	1.11701	0.96001	0.93254	0.07937	0.07529	0.06657			Vehicle-s3	15467
Mcoln1	1.09757	0.94718	0.96191	0.13205	0.13427	0.15077			Bafilomycin-s1	6206	5769.33	325.608
Mcoln2	1.0981	0.9408	0.96797	0.30796	0.24635	0.21878			Bafilomycin-s2	4973
Mcoln3	0.93849	0.94929	1.12246	0.01676	0.06982	0.03487			Bafilomycin-s3	6129
Trpv2	1.11061	0.9246	0.97384	0.08817	0.08104	0.09564			BAPTA-AM-s1	3025	8409	2337.29
Pkd2	1.12	0.89	1	0.17	0.15	0.17			BAPTA-AM-s2	9415
P2xr4	1.15	0.94	0.92	0.24	0.26	0.21			BAPTA-AM-s3	12787
P2xr7	1.01148	0.96348	1.02612	0.10256	0.12639	0.11646			Cytochalasin D-s1	2226	2315.67	36.6677
Piezo1	1.03757	0.88806	1.08528	0.10174	0.10316	0.09503			Cytochalasin D-s2	2365
Stim1	1.00093	1.02235	0.97723	0.11698	0.11755	0.09483			Cytochalasin D-s3	2356
Stim2	1.04692	0.95036	1.00507	0.1112	0.11777	0.12054			Ionomycin-s1	7265	8092.67	419.811
Orai1	1.05016	0.97999	0.97168	0.1149	0.06741	0.14765			Ionomycin-s2	9035
Orai2	1.04409	0.99348	0.96405	0.00632	0.00786	0.00628			Ionomycin-s3	7978
Orai3	1.11979	1.00212	0.89113	0.00426	0.00183	0.00206
*Primer sequences are available in Supplementary Table 2

## Sheet: Figure 3
Figure 3
Figure 3b						Figure 3c (Left)
	No Cargo		90 min Post-Cargo			Time (min)	Trpm7 +/+			Trpm7 -/-
	Trpm7 +/+	Trpm7 -/-	Trpm7 +/+	Trpm7 -/-		30	81.6	79.6	84.1	65.8	66.5	71.8
	329.521	262.553	621.627	438.406		60	84.2	81.7	87.7	80.2	80.5	80.3
	230.676	261.223	412.647	439.312		90	84.7	84.9	86.3	77.6	76.3	78.7
	288.135	217.129	605.342	425.317
	225.913	269.051	407.614	494.141		Figure 3c (Right) and 3d
	269.704	197.23	549.45	425.535		Time (min)	Trpm7 +/+			Trpm7 -/-			CytoD (60 min)	BafA1 (60 min)
	211.42	191.322	543.016	540.764		30	16454	14653	21760	7726	8557	9020	4761	11897
	206.718	313.891	512.849	397.583		60	20853	19049	26709	14857	13655	12471	3189	14190
	209.232	262.546	495.427	252.089		90	24954	27154	29429	14134	14907	17293	3359	12387
	208.476	272.925	672.004	518.238
	268.175	288.412	606.229	348.128
	277.389	281.235	660.606	667.582
	248.014	247.405	436.944	585.24
	294.594	247.197	1304.99	618.958
	481.032	228.533	771.071	341.12
	331.206	280.525	684.259	368.59
	268.074	285.952	582.758	534.386
	271.99	319.149	403.444	520.719
	254.973	280.784	1661.35	759.671
	247.391	263.664	359.221	582.074
	286.607	300.869	1413	620.734
	235.274	290.317	802.315	699.634
		223.019	782.131	616.289
			1125.53	531.935
Mean	268.786	262.951	785.276	554.814
			719.552	469.398
			1647.38	388.119
			578.682	531.966
			982.941	338.247
			646.505	365.45
			427.974	323.226
			407.73	449.673
			509.528	569.993
			501.782	569.875
			939.046	375.664
			571.492	513.657
			804.582	470.535
			570.872	502.495
			2127.58	395.865
			1135.75	347.649
			596.226	537.452
			1655.69	523.632
			824.989	526.233
			950.503	807.711
			1195.62	231.913
			1014.9	274.232
			942.936	437.092
			1067.39	388.729
			823.774	768.846
			554.289	549.908
			464.513	793.299
			555.23	652.764
			410.368	553.113
			535.113	432.914
			692.253	486.765
			814.007	1011.21
			777.442	862.229
			811.559	503.595
			755.967	547.064
			1267.41
		Mean	787.808	513.056

## Sheet: Figure 4
Figure 4
	Figure 4b			Figure 4c						Figure 4d
	% BMDMs Cargo+			CypHer MFI			GFP MFI			CypHer:GFP
	Trpm7-fl/fl	Trpm7-fl/fl; LysM Cre		Trpm7-fl/fl	Trpm7-fl/fl; LysM Cre		Trpm7-fl/fl	Trpm7-fl/fl; LysM Cre		Trpm7-fl/fl	Trpm7-fl/fl; LysM Cre
Mouse 1	63.3	45		491	474		69.7	74.2		7.04448	6.38814
Mouse 2	56.1	22.3		468	321		47	96.5		9.95745	3.32642
Mouse 3	16.8	17.5		401	382		53.1	105		7.55179	3.6381
Mouse 4	51.6	41.8		509	364		46.9	102		10.8529	3.56863
Mouse 5	27.6	44.6		397	398		88.4	103		4.49095	3.86408
Mouse 6	31.3	40.1		424	355		89.5	80		4.73743	4.4375
Mouse 7	30.5	n/a		432	n/a		96.7	n/a		4.46743	n/a

## Sheet: Supp Fig 3
Supplementary Figure 3a
Supplementary Figure 3a				Supplementary Figure 3b								Supplementary Figure 3d
	LysoSensor MFI (Normalized to Trpm7 +/+)
	Trpm7 +/+	Trpm7 -/-			Cargo Acidification - CypHer MFI	Mean	SD	Cargo - GFP MFI	Mean	SD			% Live Cells (From Singlets)	% CD11b+ (Live)	% Macrophages (CD11b+ F480+ CD11c-)
Experiment Sample 1	0.953954	1.0377		BMDM alon	406			176				Trpm7 fl/fl - s1	89.5	58.3	97.5
Experiment Sample 2	1.04605	1.21562		UV Jurkat-GFP	145			551				Trpm7 fl/fl - s2	62	47.3	93.6
Experiment Sample 3	1.05186	0.84955		30 min (Post-cargo)-s1	1074	1014.75	140.441	248	295	58.8515		Trpm7 fl/fl - s3	86.8	56.2	96
Experiment Sample 4	0.948135	1.04371		30 min (Post-cargo)-s2	833			380				Trpm7 fl/fl - s4	86.4	70.4	98.4
Experiment Sample 5	1			30 min (Post-cargo)-s3	944			319				Trpm7 fl/fl - s5	76.2	29.4	93.1
				30 min (Post-cargo)-s4	1208			233				Trpm7 fl/fl - s6	76	56.4	97.7
				45 min (Post-cargo)-s1	908	979.25	94.5393	307	278.25	20.9806		Average	79.4833	53	96.05
				45 min (Post-cargo)-s2	934			288
				45 min (Post-cargo)-s3	933			266				Trpm7-fl/fl LysM cre -s1	91.9	45.5	97.3
				45 min (Post-cargo)-s4	1142			252				Trpm7-fl/fl LysM cre -s2	83.4	48.1	96.5
				60 min (Post-cargo)-s1	1216	1147.25	123.321	212	260.5	30.9314		Trpm7-fl/fl LysM cre -s3	80.1	32.7	93.6
				60 min (Post-cargo)-s2	1029			264				Trpm7-fl/fl LysM cre -s4	83.3	35.6	97
				60 min (Post-cargo)-s3	1029			298				Trpm7-fl/fl LysM cre -s5	77.5	48.8	97
				60 min (Post-cargo)-s4	1315			268				Trpm7-fl/fl LysM cre -s6	79.4	37.1	95.6
				75 min (Post-cargo)-s1	1327	1447	312.107	217	191.25	29.9531		Trpm7-fl/fl LysM cre -s7	78.6	24.2	93.8
				75 min (Post-cargo)-s2	1598			174				Trpm7-fl/fl LysM cre -s8	79.6	47.6	96
				75 min (Post-cargo)-s3	1012			223				Average	81.725	39.95	95.85
				75 min (Post-cargo)-s4	1851			151
				90 min (Post-cargo)-s1	1862	1716.25	88.6549	150	158.5	6.26498
				90 min (Post-cargo)-s2	1641			167
				90 min (Post-cargo)-s3	1649			161
				90 min (Post-cargo)-s4	1713			156

## Sheet: Figure 5
Figure 5
Figure 5b								Figure 5c (Left Panel)
Condition	Trpm7 +/+			Trpm7 -/-				Time (min)	Trpm7 +/+			Trpm7 -/-
% Bead+ (30 min)	88.5	90.8	90.4	88.5	88.4	89.1		30	88.5	90.8	90.4	88.5	88.4	89.1
DQ-Green BSA MFI (30 min)	1408	1477	1518	1119	1049	1081		60	95.7	94.6	96.1	92.7	91.8	93.3
Bafilomycin	82.2			82				90	95.6	95.5	95.3	90.1	94.5	93.1
								Figure 5c (Right Panel)
								Time (min)	Trpm7 +/+			Trpm7 -/-
								30	12075	12716	12912	12247	11808	11775
								60	17331	17405	18773	16251	15411	16956
								90	19217	19219	18573	16906	19115	17840
								Figure 5d
								Time (min)	Trpm7 +/+			Trpm7 -/-
								30	748	817	858	459	389	421
								60	1118	1126	1248	780	708	834
								90	1231	1153	1100	778	971	889

## Sheet: Figure 6
Figure 6
Figure 6b
	Group (Similarity Score)
Transfection:	pGFP	pFLAG-TRPM7
Sample	Cargo	Cargo	Cargo + Bafilomycin	Cargo + Cytochalasin D
Exp 1 Sample	-0.01692	0.3373	0.3823	0.1614
Exp 2 Sample	-0.1299	0.395	0.3776	0.2525
Exp 3 Sample	-0.3056	0.3296	0.4391	0.3541

[truncated: 8 more sheets: Figure 7, Supp Fig 4, Figure 7d and e, Supp Fig 5, Figure 8, Figure 9, Supp Fig 6b, Supp Fig 6d-f]
